# Supplementary material for: Structure-Based Virtual Screening for KHK-A Inhibitors with Anti-Hepatocellular Carcinoma Activity
Source: Pharmaceuticals (Basel). 2025 Dec 6;18(12):1865. doi: 10.3390/ph18121865 (PMC12736281; doi:10.3390/ph18121865)
Supplement: Supplementary file 1 [file pharmaceuticals-18-01865-s001.zip]

Archive with 1 entries (1 files):
- pharmaceuticals-3941169-supplementary.pdf
